# Supplementary material for: Human Transglutaminases: Updated Insights into Activation Mechanisms, Allosteric Regulation and Disease
Source: Int J Mol Sci. 2026 Mar 25;27(7):2976. doi: 10.3390/ijms27072976 (PMC13073648; doi:10.3390/ijms27072976)
Supplement: Supplementary file 1 [file ijms-27-02976-s001.zip]

Archive with 1 entries (1 files):
- ijms-4175653-supplementary.pdf
